# Supplementary material for: Staphylococcus aureus Alpha-Toxin Mediates General and Cell Type-Specific Changes in Metabolite Concentrations of Immortalized Human Airway Epithelial Cells
Source: PLoS One. 2014 Apr 14;9(4):e94818. doi: 10.1371/journal.pone.0094818 (PMC3986243; doi:10.1371/journal.pone.0094818)
Supplement: Table S1 — Metabolomics data. (XLSX) [file pone.0094818.s001.xlsx]

## Sheet: intracellular metabolites
GC/MS and LC/MS-based analysis of intracellular metabolites of untreated and Hla-treated cells
p-values in red indicate statistical significance (alpha = 0.05; corrected for multiple comparisons using the Holm-Sidak method)
Numbers in blue indicate amounts outside the upper limit of the calibration curve. Values were set to the maximum.
S9	Average nmol/10^6cells															Ratio c(t[hla])/c(t[ctrl])			Foldchange LOG2(ratio)				16HBE14o-	Average nmol/10^6 cells																					Ratio c(t[hla])/c(t[ctrl])			Foldchange LOG2(ratio)
	control						Hla																	control									Hla
	30 min	StdDev	60 min	StdDev	120 min	StdDev	30 min	StdDev	p-value (vs ctrl)	60 min	StdDev	p-value (vs ctrl)	120 min	StdDev	p-value (vs ctrl)	30 min	60 min	120 min	30 min	60 min	120 min			30 min	StdDev	p-value (vs S9)	60 min	StdDev	p-value (vs S9)	120 min	StdDev	p-value (vs S9)	30 min	StdDev	p-value (vs ctrl)	p-value (vs S9)	60 min	StdDev	p-value (vs ctrl)	p-value (vs S9)	120 min	StdDev	p-value (vs ctrl)	p-value (vs S9)	30 min	60 min	120 min	30 min	60 min
2-oxoglutarate	0.65879	0.0445468	0.980282	0.0092922	1.11765	0.0437921	0.447939	0.0185362	0.00158418	0.373556	0.0196258	<0.0001	0.420891	0.0175476	<0.0001	0.679942	0.38107	0.376587	-0.556517	-1.39187	-1.40894		2-oxoglutarate	0.606091	0.0348538	0.180144	0.989847	0.0290464	0.621493	0.934416	0.0261499	0.00337856	0.176076	0.00997784	<0.0001	<0.0001	0.233403	0.00811883	<0.0001	0.000322214	0.191308	0.00648787	<0.0001	<0.0001	0.29051	0.235797	0.204736	-1.78334	-2.08439
3-phosphoglycerate	0.327684	0.0198587	0.346586	0.00813588	0.359947	0.00318058	0.354367	0.00356729	0.0856394	0.351626	0.00698555	0.444202	0.343767	0.00197683	0.0014953	1.08143	1.01454	0.955048	0.112939	0.0208277	-0.0663547		3-phosphoglycerate	0.334721	0.00798295	0.58878	0.372335	0.0119045	0.0350986	0.361523	0.00105506	0.419941	0.504477	0.0981547	0.0407741	0.0571926	0.477288	0.0387854	0.0109522	0.00526998	0.403254	0.00788243	0.000878605	0.00023773	1.50716	1.28188	1.11543	0.591832	0.358259
4-hydroxyproline	1.31823	0.0798847	1.49503	0.00869435	2.09907	0.0762163	0.463108	0.0406252	<0.0001	0.20012	0.0128932	<0.0001	0.21675	0.00658688	<0.0001	0.35131	0.133857	0.10326	-1.50918	-2.90124	-3.27564		4-hydroxyproline	0.586294	0.0149464	<0.0001	0.846396	0.0119249	<0.0001	0.748172	0.0521979	<0.0001	0.216368	0.0193163	<0.0001	0.000704037	0.205231	0.00247319	<0.0001	0.549148	0.190653	0.00902043	<0.0001	0.0165374	0.369044	0.242476	0.254825	-1.43814	-2.04409
5-oxoproline	3.02704	0.617482	3.7616	0.474229	4.13931	0.70726	1.22831	0.137808	0.00789759	0.844705	0.0216851	0.000441923	0.866636	0.0283003	0.00131958	0.40578	0.22456	0.209367	-1.30123	-2.15483	-2.25589		5-oxoproline	3.99868	0.318417	0.072506	4.45614	0.324393	0.104587	5.36177	0.545189	0.0768176	0.693329	0.0579259	<0.0001	0.00344408	0.994541	0.0774487	<0.0001	0.032216	0.548046	0.0201783	0.00010718	<0.0001	0.173389	0.223184	0.102214	-2.52791	-2.16369
adenine	0.167019	0.0093945	0.171256	0.00123021	0.175656	0.00185071	0.184768	0.000548273	0.0290492	0.178554	0.00176245	0.00418105	0.177275	0.0008375	0.151835	1.10627	1.04262	1.00922	0.145698	0.0602067	0.0132384		adenine	0.173604	0.00241744	0.286566	0.167056	0.00114972	0.0147205	0.168274	0.000951014	0.00268012	0.160188	0.00147412	0.000864211	<0.0001	0.172308	0.00157955	0.00377198	0.00459698	0.158714	0.00225176	0.00377318	0.000233999	0.92272	1.03144	0.943186	-0.116035	0.0446639
ADP	0.368272	0.0185582	0.367656	0.012783	0.807439	0.0992459	0.559597	0.0985621	0.0299003	0.515636	0.00513026	<0.0001	0.778214	0.02313	0.644947	1.51952	1.4025	0.963805	0.603618	0.487998	-0.0531868		ADP	0.755903	0.112091	0.0041178	0.751274	0.0672477	0.000634167	0.600312	0.0338379	0.0268562	0.44728	0.0427633	0.0112387	0.145101	0.345703	0.0291004	0.000667064	0.000578572	0.44944	0.015084	0.00213271	<0.0001	0.591716	0.460156	0.748677	-0.757024	-1.11981
alanine	1.0554	0.122349	1.61121	0.0930218	2.40035	0.123447	0.521956	0.0215088	0.00174194	0.370632	0.00428215	<0.0001	0.453421	0.0181759	<0.0001	0.494557	0.230034	0.188898	-1.01579	-2.12008	-2.40432		alanine	0.782284	0.0696072	0.0281611	1.43208	0.134431	0.130171	1.26944	0.146575	0.000515726	0.33397	0.00558814	0.000375437	0.00013402	0.364763	0.011422	0.000164766	0.430375	0.367711	0.0369425	0.00049424	0.0218191	0.426917	0.254709	0.289664	-1.22797	-1.97308
AMP	0.0244419	4.24919e-18	0.0244419	4.24919e-18	0.0677866	0.0240728	0.0274136	0	<0.0001	0.0370309	0.00719929	0.0357198	0.106828	0.0175239	0.0841665	1.12158	1.51506	1.57594	0.165539	0.599375	0.656215		AMP	0.0599086	0.0193071	0.0339333	0.0376568	0.00264438	0.000712011	0.0245706	0.00299301	0.0359813	0.0341082	0.000551234	0.0877468	<0.0001	0.0408942	0.00306901	0.272039	0.466255	0.0670505	0.00230344	<0.0001	0.0178208	0.569338	1.08597	2.72889	-0.812642	0.118987
asparagine	3.57764	0.320513	3.93302	0.302974	6.51229	0.4065	0.679858	0.0522242	0.000102228	0.417053	0.021385	<0.0001	0.474256	0.025292	<0.0001	0.19003	0.106039	0.0728247	-2.3957	-3.23734	-3.77943		asparagine	1.19482	0.119465	0.000270729	1.91025	0.0443343	0.000331709	1.55269	0.0831175	<0.0001	0.420289	0.0326914	0.000411426	0.0018469	0.393591	0.0136262	<0.0001	0.182261	0.373936	0.0151372	<0.0001	0.00407803	0.351758	0.206041	0.240831	-1.50734	-2.279
aspartate	3.53413	0.273767	3.25126	0.334658	3.40654	0.110413	0.621376	0.0288369	<0.0001	0.302829	0.0127092	0.000107338	0.308312	0.00192547	<0.0001	0.175821	0.0931422	0.0905058	-2.50782	-3.42442	-3.46585		aspartate	4.22101	0.143751	0.0183227	4.38259	0.23873	0.00884742	4.21249	0.86408	0.184283	0.393754	0.0302358	<0.0001	0.000691164	0.398832	0.0353732	<0.0001	0.0112949	0.337083	0.0244357	0.0014819	0.10556	0.0932843	0.0910038	0.0800199	-3.42222	-3.45793
ATP	6.36614	1.34727	5.96151	0.600314	7.44151	0.759232	7.17862	1.8585	0.573083	3.0693	0.231876	0.00146816	2.15211	0.0504474	0.000272763	1.12762	0.514852	0.289204	0.173287	-0.95777	-1.78984		ATP	7.49092	0.467215	0.243816	7.76649	-	-	7.76649	-	-	2.61361	0.244877	<0.0001	0.013503	1.36563	0.184436	<0.0001	0.000571615	1.55628	0.0235099	<0.0001	<0.0001	0.348903	0.175837	0.200384	-1.5191	-2.50769
beta-alanine	0.142089	0.0938954	0.127098	0.0419718	0.0927162	0.0348495	0	0	-	0	0	-	0	0	-	0	0	0	0	0	0		beta-alanine	0.168426	0.0637654	0.708517	0.34203	0.0811995	0.0152272	0.334721	0.273122	0.203194	0	0	-	-	0	0	-	-	0	0	-	-	0	0	0	0	0
CDP	0.0260281	0.013914	0.0317308	0.00497774	0.0867764	0.0121876	0.0349667	0.00487626	0.362156	0.0130176	0.00064586	0.00347435	0.0644645	0.00580617	0.0456129	1.34342	0.410251	0.742881	0.425912	-1.28542	-0.428797		CDP	0.0911184	0.0179415	0.00743824	0.0574449	0.0101421	0.0159449	0.032297	0.00530252	0.00201196	0.0159525	0.0034764	0.00197115	0.00556239	0.012303	0.00110821	0.00142489	0.561438	0.0263977	0.00226192	0.16999	0.000527551	0.175075	0.21417	0.817341	-2.51396	-2.22317
citrate	0.410298	0.0978363	0.851555	0.112972	1.07756	0.119465	0.437339	0.0679711	0.711453	0.33006	0.0332011	0.00152822	0.410656	0.048543	0.00085185	1.06591	0.387597	0.381098	0.092081	-1.36737	-1.39177		citrate	0.548984	0.00206006	0.0694304	1.35975	0.150807	0.00951121	1.40482	0.0733017	0.0154725	0.232911	0.0560166	0.00061669	0.0160096	0.238644	0.0160306	0.000216022	0.0126914	0.280738	0.0621473	<0.0001	0.0468127	0.424258	0.175506	0.199839	-1.23699	-2.51041
CoA	0.0402199	0.00321816	0.0414457	0.011015	0.0351502	0.000633759	0.0411598	0.00602421	0.812345	0.0337023	0.00123839	0.296146	0.0290384	0.002544	0.0157999	1.02337	0.813168	0.826125	0.0333243	-0.298374	-0.275568		CoA	0.156143	0.00456968	<0.0001	0.0770349	0.00993798	0.0139157	0.0863483	0.0136674	0.00288944	0.0528221	0.00587496	<0.0001	0.0735947	0.0382933	0.0056622	0.00392493	0.263452	0.04758	0.00765756	0.0126532	0.0168354	0.338292	0.497091	0.551024	-1.56366	-1.00842
CTP	0.631426	0.0474019	0.653923	0.0145097	0.717531	0.0377995	0.715125	0.107597	0.284934	0.226715	0.0338993	<0.0001	0.235829	0.00934349	<0.0001	1.13256	0.3467	0.328668	0.179582	-1.52824	-1.6053		CTP	0.742685	0.139936	0.260527	0.920221	0.0311832	0.000182626	1.03978	0.0620288	0.00154362	0.221836	0.0431531	0.00352381	0.00181132	0.0902497	0.0117162	<0.0001	0.00266568	0.0984071	0.0447796	<0.0001	0.00658499	0.298695	0.0980739	0.0946421	-1.74325	-3.34999
cysteine	0.434902	0.068361	0.742055	0.014526	1.16278	0.0426868	0.455066	0.0702367	0.73334	0.238864	0.0615443	0.000158034	0.182209	0.0449762	<0.0001	1.04636	0.321895	0.156701	0.0653853	-1.63534	-2.67391		cysteine	0.666548	0.0700103	0.0148555	1.60599	0.107317	0.000159622	1.06066	0.197585	0.430389	0.164446	0.0214542	0.000288539	0.00233765	0.185412	0.0101458	<0.0001	0.211531	0.166412	0.0199011	0.00146212	0.60896	0.246714	0.11545	0.156895	-2.01909	-3.11466
dihydroxyacetone-P	0.308131	0.0677958	0.290206	0.0061121	0.291184	0.0445254	0.312881	0.0184495	0.908091	0.31946	0.0301168	0.17325	0.338101	0.0265917	0.192914	1.01542	1.1008	1.16113	0.0220722	0.138557	0.215525		dihydroxyacetone-P	0.556599	0.0277379	0.0042417	0.612944	0.11106	0.00732343	0.635482	0.119486	0.00937082	0.459435	0.157904	0.352466	0.186093	0.602588	0.101521	0.908191	0.00982175	0.896102	0.223455	0.149742	0.0127271	0.825432	0.983105	1.41011	-0.276778	-0.0245824
frc-1 6-bP	0.208996	0.0153959	0.163052	0.0320407	0.160567	0.0413098	0.272931	0.0668539	0.179389	0.221689	0.0511527	0.169921	0.290398	0.0665399	0.0457905	1.30592	1.35962	1.80858	0.385061	0.443204	0.854854		frc-1 6-bP	0.314573	0.0700617	0.0632949	0.348422	0.0553971	0.00734159	0.336095	0.0941357	0.041759	0.656398	0.211518	0.056603	0.0402966	0.45091	0.271868	0.555878	0.223316	1.14765	0.399554	0.026686	0.0214913	2.08663	1.29415	3.41465	1.06118	0.372002
fructose	0.27326	0.0372833	0.419911	0.0203265	0.454293	0.0507928	0.108558	0.00528735	0.00163156	0.0502583	0.001675	<0.0001	0.0513549	0.00176245	0.000168035	0.39727	0.119688	0.113044	-1.33181	-3.06265	-3.14505		fructose	0.193858	0.021672	0.0337698	0.330304	0.00418712	0.00173226	0.328477	0.0670049	0.0613774	0.0435685	0.00226956	0.000280335	<0.0001	0.0440599	0.00113478	<0.0001	0.00559024	0.0448788	0.00614381	0.00187813	0.15919	0.224745	0.133392	0.136627	-2.15364	-2.90626
fructose-6-P	0.108848	0.0207991	0.14714	0.0247189	0.212481	0.00791756	0.0762099	0.00197683	0.0513773	0.0303378	0.014918	0.00226401	0.0752961	0.00975145	<0.0001	0.700151	0.206183	0.354366	-0.514262	-2.278	-1.49669		fructose-6-P	0.340051	0.064441	0.00405406	0.238325	0.0154003	0.00588215	0.247157	0.0479956	0.287317	0.0694475	0.0291751	0.00267341	0.700274	0.0882835	0.0265266	0.00107742	0.0301806	0.100895	0.0403116	0.0153231	0.347796	0.204227	0.370434	0.408224	-2.29175	-1.43271
fumarate	0.19358	0.0523467	0.28711	0.00702181	0.308293	0.00277965	0.173254	0.00284891	0.544476	0.148765	0.00259104	<0.0001	0.145841	0.00333501	<0.0001	0.895002	0.518144	0.473057	-0.160037	-0.948574	-1.07991		fumarate	0.491421	0.0169364	0.000724026	0.797969	0.0123801	<0.0001	0.733096	0.0326429	<0.0001	0.131852	0.00157955	<0.0001	<0.0001	0.159369	0.00670745	<0.0001	0.0773478	0.130869	0.00417909	<0.0001	0.00954478	0.268308	0.199718	0.178516	-1.89804	-2.32396
GDP	0.0715479	0.0100706	0.0633028	0.00548248	0.157866	0.0231922	0.11571	0.0207144	0.0295824	0.12438	0.00539123	0.000170979	0.243684	0.0282865	0.0153221	1.61723	1.96483	1.54362	0.693528	0.974408	0.626316		GDP	0.122808	0.0261255	0.0351979	0.0932253	0.0147557	0.027555	0.0680951	0.00806257	0.0032292	0.054882	0.00747974	0.0126004	0.00863327	0.0734827	0.0116823	0.140874	0.00244636	0.111658	0.0162861	0.0150428	0.0022459	0.446894	0.788227	1.63974	-1.162	-0.343317
glucose	12.008	0.557163	15.232	0.225215	16.9247	2.39633	9.61213	1.06472	0.0259695	8.37432	0.269262	<0.0001	5.43612	1.02381	0.00158019	0.80048	0.549784	0.321195	-0.321063	-0.863063	-1.63848		glucose	10.8757	1.94915	0.38814	11.1528	0.491598	0.000198032	13.3212	2.51142	0.14658	12.1002	1.42434	0.429366	0.0725336	11.808	0.673684	0.245184	0.00120639	7.36733	0.888739	0.017985	0.0691837	1.1126	1.05875	0.553053	0.153931	0.0823592
glucose-6-P	0.306827	0.0201395	0.319211	0.0149155	0.345119	0.00661287	0.309226	0.000548273	0.850334	0.304474	0.00207573	0.16438	0.301184	0.00114132	0.000322804	1.00782	0.953834	0.872697	0.0112355	-0.0681901	-0.196447		glucose-6-P	0.506954	0.0237402	0.000361397	0.461269	0.0148553	0.000297264	0.397614	0.122546	0.50068	0.282868	0.00381672	<0.0001	0.000236283	0.305143	0.00343962	<0.0001	0.693197	0.282704	0.00516138	0.180308	0.00346644	0.557975	0.66153	0.711001	-0.841728	-0.596121
glutamate	24.4303	1.22136	25.3324	1.84886	29.7381	0.335552	6.0469	0.580098	<0.0001	1.66236	0.331876	<0.0001	3.23828	0.284499	<0.0001	0.247516	0.0656221	0.108893	-2.0144	-3.92967	-3.19901		glutamate	27.3448	0.712898	0.0233984	34.1446	0.802873	0.00163056	34.7893	2.93732	0.041591	2.23231	0.44299	<0.0001	0.000826313	2.17253	0.29581	<0.0001	0.117828	2.17941	0.215366	<0.0001	0.00679699	0.0816358	0.0636274	0.0626459	-3.61465	-3.97421
glutamine	10.3989	1.15239	10.2276	0.859287	13.0187	0.528515	3.43347	0.17438	0.000491592	1.15558	0.151671	<0.0001	1.29904	0.183102	<0.0001	0.330177	0.112986	0.0997825	-1.59869	-3.14579	-3.32507		glutamine	14.5613	0.46452	0.00438439	18.5404	0.361137	0.000102493	16.4569	0.278693	0.000567499	4.25366	0.545379	<0.0001	0.0680797	4.61335	0.0866413	<0.0001	<0.0001	2.36433	0.387054	<0.0001	0.0125835	0.292122	0.248826	0.143668	-1.77536	-2.00679
glycine	3.4362	0.966353	4.23969	0.776645	3.95942	1.48334	0.516656	0.149953	0.00663827	0.226071	0.0394769	0.000863907	0.281081	0.0671188	0.0127353	0.150357	0.0533226	0.0709905	-2.73354	-4.22911	-3.81623		glycine	1.86304	0.557836	0.0709668	4.29929	0.771303	0.929313	4.0002	2.31184	0.980611	0.161171	0.0487155	0.00623017	0.0174648	0.214239	0.0354096	0.000788216	0.723101	0.248144	0.039567	0.0482637	0.501589	0.0865093	0.0498313	0.0620328	-3.531	-4.3268
GSSG	2.23882	0.643714	1.72596	0.303171	2.0242	0.120333	0.730794	0.0714182	0.0157019	0.132163	0.0216608	0.000813877	0.157812	0.0198124	<0.0001	0.326419	0.0765735	0.0779627	-1.6152	-3.70701	-3.68107		GSSG	3.93798	1.2443	0.103595	4.98534	0.662543	0.00149141	3.48769	0.608744	0.0150412	0.788399	0.170306	0.0122159	0.619103	0.229172	0.0309189	0.000241127	0.0110069	0.193552	0.102921	0.000761525	0.586317	0.200204	0.0459692	0.0554958	-2.32046	-4.44319
GTP	1.47889	0.0542085	1.32627	0.0720268	1.29269	0.0492802	2.00544	0.323859	0.0498998	1.31253	0.0929667	0.846957	1.05526	0.0929504	0.0172803	1.35605	0.98964	0.816334	0.439405	-0.015024	-0.292769		GTP	1.14607	0.194001	0.0460114	1.14341	0.150991	0.131035	1.01977	0.114302	0.0190506	0.607362	0.0573451	0.00990644	0.00181214	0.525489	0.0906817	0.00370124	0.000466496	0.614746	0.150868	0.0207287	0.0125481	0.529954	0.459579	0.602829	-0.916061	-1.12162
inosine	0.326869	0.0474986	0.396121	0.0357765	0.382108	0.0120569	0.357474	0.00951218	0.33899	0.339746	0.0106078	0.0582995	0.320922	0.0035249	0.0010782	1.09363	0.857683	0.839873	0.129124	-0.221484	-0.251756		inosine	0.387563	0.0191951	0.108961	0.444518	0.0481324	0.23191	0.487614	0.0327099	0.0062479	0.293023	0.0113158	0.00177981	0.00172337	0.313497	0.0104004	0.00994267	0.0371613	0.308583	0.00642555	0.000728907	0.044492	0.756064	0.705251	0.632842	-0.40342	-0.503791
isoleucine	0.790124	0.208317	0.682254	0.0864846	1.08066	0.0552415	0.394574	0.0387855	0.0317983	0.216019	0.0241427	0.000855344	0.269385	0.0345644	<0.0001	0.499382	0.316626	0.249279	-1.00179	-1.65915	-2.00417		isoleucine	0.712385	0.041994	0.560695	0.98802	0.0348418	0.00476104	1.01071	0.245991	0.657207	0.264359	0.0554273	0.000376193	0.0292833	0.25879	0.00948152	<0.0001	0.0481855	0.223411	0.0246733	0.0052672	0.135421	0.37109	0.261928	0.221044	-1.43016	-1.93276
lactate	3.0435	0.332103	4.1631	0.215915	6.70538	0.394397	3.51918	0.434259	0.206095	4.36608	0.0704639	0.195575	4.9849	0.162569	0.00220676	1.15629	1.04876	0.743417	0.209507	0.0686789	-0.427757		lactate	5.1699	1.21188	0.0427454	12.6655	0.671651	<0.0001	10.6322	3.61253	0.13457	3.87465	0.782313	0.194908	0.529034	4.32065	0.343552	<0.0001	0.832615	4.87312	0.395544	0.0516466	0.6729	0.749463	0.341136	0.458337	-0.41607	-1.55158
leucine	0.923903	0.343014	0.69529	0.164611	1.25142	0.0411524	0.438435	0.047726	0.0720817	0.230092	0.0242565	0.00838295	0.284371	0.0370939	<0.0001	0.474547	0.330929	0.227238	-1.07538	-1.5954	-2.13773		leucine	0.667462	0.0338441	0.267498	0.821116	0.0057848	0.255652	0.946446	0.177337	0.0441324	0.199498	0.0714979	0.00050513	0.00847672	0.253549	0.0132489	<0.0001	0.221626	0.21686	0.0289049	0.00214428	0.0683435	0.29889	0.308786	0.22913	-1.74231	-1.69532
lysine	0.285481	0.0886522	0.360273	0.0385624	0.408016	0.104669	0.345046	0.0465526	0.363662	0.359119	0.0105034	0.956854	0.303926	0.0256011	0.170791	1.20865	0.996795	0.744886	0.273395	-0.00463082	-0.424908		lysine	0.277157	0.0829629	0.907825	0.38604	0.0455457	0.496042	0.285533	0.0422977	0.133782	0.427168	0.104986	0.124014	0.282965	0.407513	0.0367886	0.552888	0.0905829	0.529865	0.075653	0.00802266	0.0079072	1.54125	1.05562	1.85571	0.624098	0.0780934
malate	1.2304	0.125326	1.50806	0.033413	1.6143	0.0827542	0.508066	0.0212793	0.00059702	0.241057	0.021385	<0.0001	0.232833	0.0108321	<0.0001	0.412926	0.159846	0.144231	-1.27604	-2.64525	-2.79354		malate	2.37883	0.0288614	0.000101978	3.67614	0.130942	<0.0001	3.34477	0.0642594	<0.0001	0.149869	0.000982748	<0.0001	<0.0001	0.302195	0.042523	<0.0001	0.0920581	0.162317	0.0241341	<0.0001	0.00998963	0.0630011	0.0822044	0.0485287	-3.98848	-3.60464
methionine	0.480853	0.0151013	0.544402	0.0213993	0.70637	0.0199647	0.218944	0.0129784	<0.0001	0.0974098	0.0140676	<0.0001	0.113675	0.0049446	<0.0001	0.455323	0.17893	0.160929	-1.13504	-2.48253	-2.63551		methionine	0.457157	0.0142823	0.119028	0.631827	0.00548223	0.00231101	0.570913	0.0515906	0.0127976	0.142171	0.0266628	<0.0001	0.0107027	0.122352	0.00214185	<0.0001	0.0384468	0.108757	0.0112731	0.000106058	0.507157	0.310989	0.193648	0.190497	-1.68506	-2.36849
myo-inositol	22.5328	1.95218	25.8531	2.05872	25.5787	2.24886	8.07459	0.384832	0.000229564	0.555766	0.0337281	<0.0001	0.366246	0.0175704	<0.0001	0.358349	0.021497	0.0143184	-1.48056	-5.53972	-6.12599		myo-inositol	3.46264	0.213192	<0.0001	4.79314	0.0208374	<0.0001	4.867	0.310271	<0.0001	0.270092	0.0395436	<0.0001	<0.0001	0.324798	0.0319506	<0.0001	0.000984863	0.251583	0.0258474	<0.0001	0.00323143	0.0780018	0.0677631	0.0516917	-3.68035	-3.88336
NAD	0.0651436	0.0216161	0.0607706	0.0048654	0.0695775	0.00644081	0.0765047	0.0213324	0.554487	0.0167177	0.00171627	0.000105226	0	0.000716118	<0.0001	1.1744	0.275095	-0.0464301	0.231925	-1.862	0		NAD	0.107202	0.0221782	0.0778735	0.168943	0.0233724	0.00144564	0.152397	0.00666026	<0.0001	0.0521431	0.00800389	0.0154451	0.138365	0.0233996	0.00267979	0.000434274	0.0229483	0.0289387	0.0267555	0.00142921	0.104429	0.4864	0.138506	0.18989	-1.03978	-2.85198
NADP	0.0763934	0.00613911	0.0693473	0.00341051	0.0619609	0.00363801	0.0919348	0.0176937	0.220725	0.0630756	0.0115956	0.414328	0.0603018	0.00293141	0.547333	1.20344	0.909561	0.973223	0.267163	-0.136758	-0.039157		NADP	0.16612	0.0339307	0.0107398	0.140794	0.0209706	0.00425235	0.121701	0.00978578	0.000527177	0.0890816	0.00938272	0.0194055	0.828553	0.0537926	0.00484879	0.00210652	0.261746	0.0548894	0.00921893	0.000948113	0.365572	0.536249	0.382065	0.451017	-0.899026	-1.38811
ornithine	0.0607788	0.0174504	0.0747921	0.0259176	0.0718591	0.0244565	0.0570204	0.0104604	0.771944	0.0515376	0.0025125	0.197518	0.0548273	0.0104172	0.321783	0.938162	0.689078	0.762983	-0.0920907	-0.53726	-0.390277		ornithine	0.0735533	0.0443782	0.661857	0.0692893	0.00668838	0.718627	0.0845177	0.0320481	0.617514	0.0511029	0.0061569	0.430459	0.439684	0.0581459	0.0105082	0.200162	0.330114	0.0646976	0.00745745	0.35614	0.247215	0.694774	0.839176	0.765491	-0.525384	-0.252955
phenylalanine	0.422844	0.0090534	0.464721	0.00841501	0.556786	0.0224493	0.273954	0.00730116	<0.0001	0.192444	0.0112496	<0.0001	0.208709	0.00443164	<0.0001	0.647883	0.414106	0.374846	-0.626195	-1.27193	-1.41563		phenylalanine	0.390457	0.00783783	0.00946681	0.48335	0.0037395	0.024906	0.469188	0.0305648	0.0165472	0.194748	0.0133427	<0.0001	0.000866439	0.183446	0.00397173	<0.0001	0.28571	0.184429	0.009608	0.000108641	0.0185102	0.498769	0.379531	0.393082	-1.00355	-1.39771
proline	1.53756	0.710307	1.0101	0.180389	1.84161	0.189553	0.336822	0.0684448	0.0434549	0.157537	0.0106502	0.00121751	0.207247	0.026697	0.000121429	0.219063	0.155962	0.112536	-2.19058	-2.68074	-3.15155		proline	1.2437	0.0621207	0.514925	1.49208	0.0835066	0.0136157	2.08355	0.634278	0.560883	0.200317	0.0348575	<0.0001	0.0372872	0.191308	0.0078671	<0.0001	0.0120382	0.168869	0.0205106	0.00639478	0.119863	0.161065	0.128216	0.0810485	-2.63429	-2.96335
pyruvate	0.210689	0.0275316	0.270327	0.00297348	0.331758	0.0484475	0.20414	0.0236097	0.788715	0.193357	0.0057066	<0.0001	0.160827	0.00768234	0.00380668	0.968918	0.715272	0.484771	-0.0455542	-0.483435	-1.04462		pyruvate	0.299238	0.0412105	0.0361976	0.483655	0.0143188	<0.0001	0.499188	0.122048	0.0927946	0.149541	0.00891723	0.00360466	0.0199029	0.183774	0.00273585	<0.0001	0.0545118	0.157895	0.0146783	0.00871111	0.766255	0.49974	0.379969	0.316304	-1.00075	-1.39605
serine	2.01157	0.184603	2.06843	0.330165	2.76258	0.189254	0.475535	0.0433424	0.000149772	0.213644	0.0227473	0.00063002	0.270664	0.00694238	<0.0001	0.2364	0.103288	0.097975	-2.0807	-3.27526	-3.35144		serine	0.638984	0.0499984	0.000240209	0.632893	0.00732865	0.00166544	0.789746	0.122208	0.000109836	0.218334	0.0241841	0.00018925	0.000851156	0.203265	0.00102288	<0.0001	0.463808	0.177222	0.00997784	0.000974916	0.000207279	0.341689	0.321168	0.224404	-1.54925	-1.6386
succinate	0.123513	0.0125044	0.14714	0.0122502	0.170604	0.0112751	0.133413	0.00663236	0.30477	0.118792	0.0024723	0.018461	0.13122	0.00982821	0.010617	1.08015	0.807342	0.769148	0.111238	-0.308747	-0.378667		succinate	0.19401	0.0249072	0.0123977	0.286903	0.0353994	0.00307132	0.231929	0.0539982	0.128038	0.135619	0.00260011	0.0166967	0.561438	0.139059	0.0100341	0.00230506	0.0257105	0.128576	0.00247319	0.0296996	0.64432	0.699032	0.484689	0.554378	-0.51657	-1.04487
threonine	1.15138	0.0347189	1.34186	0.0090534	1.759	0.140888	0.370998	0.0186842	<0.0001	0.200302	0.0165786	<0.0001	0.234661	0.00328964	<0.0001	0.322222	0.149272	0.133406	-1.63388	-2.74398	-2.90611		threonine	0.507563	0.0506818	<0.0001	0.662132	0.00804804	<0.0001	0.643096	0.032999	0.000181547	0.216532	0.0223796	0.000817281	0.000762186	0.194256	0.00102288	<0.0001	0.575082	0.255842	0.109227	0.00419902	0.752401	0.426611	0.29338	0.397829	-1.22901	-1.76916
tyrosine	0.428547	0.0706371	0.531366	0.0254336	0.683558	0.0325374	0.291316	0.0119157	0.0291247	0.19884	0.0423284	0.000319237	0.234295	0.00867473	<0.0001	0.679774	0.374206	0.342758	-0.556872	-1.4181	-1.54474		tyrosine	0.42868	0.0144566	>0.9999	0.59269	0.00708244	0.0153632	0.542436	0.0348448	0.00680634	0.207851	0.0187689	<0.0001	0.00280611	0.193765	0.0012366	<0.0001	0.849125	0.199825	0.0105883	<0.0001	0.0120959	0.484863	0.326925	0.368385	-1.04435	-1.61297
UDP	0.11938	0.0449274	0.143181	0.0124679	0.319452	0.0299775	0.137525	0.0161875	0.548144	0.050152	0.00280725	0.000223077	0.0690151	0.0042531	0.000139933	1.152	0.350271	0.216042	0.204136	-1.51346	-2.21062		UDP	0.216387	0.0223018	0.027854	0.240176	0.0337257	0.00948905	0.170626	0.0297178	0.00376249	0.0590938	0.0108232	0.000373051	0.00236615	0.0236577	0.00599266	0.000402162	0.00258101	0.0393039	0.00977936	0.00201925	0.00937269	0.273093	0.0985016	0.23035	-1.87253	-3.34371
urea	0.571614	0.0489236	0.564444	0.101873	0.556297	0.125474	0.574407	0.0704361	0.954481	0.610227	0.0356124	0.499949	0.548821	0.0551525	0.933939	1.00489	1.08111	0.986561	0.00703242	0.112516	-0.0195197		urea	0.599695	0.329705	0.891231	0.361066	0.0178251	0.0267363	1.01756	0.84657	0.402961	0.413082	0.0427505	0.385491	0.0274198	0.483184	0.0582591	0.0254708	0.032081	0.517253	0.0940315	0.366435	0.64278	0.688819	1.33822	0.508325	-0.537802	0.420312
UTP	1.63635	0.0758707	1.6627	0.102068	1.87472	0.113226	1.49411	0.259391	0.413234	0.389448	0.0439355	<0.0001	0.22343	0.0164322	<0.0001	0.91307	0.234226	0.11918	-0.131202	-2.09403	-3.06878		UTP	1.77206	0.40956	0.602091	2.27364	0.392916	0.0595483	2.31419	0.211888	0.0338694	0.459611	0.0734828	0.0054648	0.00266162	0.141878	0.00707232	0.000712774	0.000619654	0.141982	0.015974	<0.0001	0.00354142	0.259365	0.0624012	0.0613527	-1.94694	-4.00228
valine	0.328825	0.0628196	0.308131	0.0256923	0.46961	0.0193714	0.149313	0.075226	0.0339354	0.116234	0.00699988	0.000220166	0.137434	0.0190743	<0.0001	0.454081	0.377223	0.292655	-1.13898	-1.40651	-1.77273		valine	0.314771	0.0147826	0.725995	0.353147	0.0302387	0.117148	0.436751	0.0127182	0.0683276	0.108921	0.0111438	<0.0001	0.407767	0.131688	0.0102602	0.000271172	0.0894789	0.111542	0.023437	<0.0001	0.209089	0.346033	0.372899	0.25539	-1.53102	-1.42314
[truncated: 1 more columns]

## Sheet: extracellular metabolites 1
1H-NMR-analysis of extracellular metabolites of untreated and Hla-treated cells
p-values in red indicate statistical significance (alpha = 0.05; corrected for multiple comparisons using the Holm-Sidak method)
	S9																																			16HBE14o-
	Average mmol/l													Δ(c[medium]-c[sample]															Ratio c(t[hla])/c(t[ctrl])			LOG2(ratio)				Average mmol/l													Δ(c[medium]-c[sample]
	initial medium	control						Hla						control						Hla																initial medium	control						Hla						control
		30 min	StdDev	60 min	StdDev	120 min	StdDev	30 min	StdDev	60 min	StdDev	120 min	StdDev	30 min	StdDev	60 min	StdDev	120 min	StdDev	30 min	StdDev	p-value (vs ctrl)	60 min	StdDev	p-value (vs ctrl)	120 min	StdDev	p-value (vs ctrl)	30 min	60 min	120 min	30 min	60 min	120 min		initial medium	30 min	StdDev	60 min	StdDev	120 min	StdDev	30 min	StdDev	60 min	StdDev	120 min	StdDev	30 min
4-hydroxyproline	0.219803	0.2106	0.00561347	0.20637	0.00437473	0.215625	0.00455398	0.20955	0.00814504	0.226005	0.0113152	0.246525	0.0229065	0.0092025	0.00602771	0.0134325	0.00416333	0.0041775	0.00450925	0.0102525	0.008	0.91378	-0.0062025	0.0115326	0.0523828	-0.0267225	0.0225019	0.0794071	1.00501	0.913121	0.874658	0.00721091	-0.131121	-0.19321		0.203535	0.198585	0.0144554	0.195255	0.00369658	0.20025	0.00376739	0.213075	0.0109433	0.21177	0.0171308	0.20064	0.0241431	0.00495
5-oxoproline	0.837855	0.8412	0.00836823	0.831435	0.0020993	0.832785	0.012157	0.88755	0.00449467	0.91173	0.0248507	0.9015	0.00767383	-0.003345	0.0085049	0.00642	0.00208167	0.00507	0.0122202	-0.049695	0.00404145	0.00103994	-0.073875	0.0248261	0.00511708	-0.063645	0.00750555	0.00117585	0.947778	0.911931	0.923777	-0.0773795	-0.133003	-0.114383		0.29925	0.311865	0.0147552	0.31509	0.00501745	0.33864	0.0100408	0.346395	0.00943717	0.34215	0.00863676	0.34692	0.00522782	-0.012615
alanine	0	0.033416	0.00893702	0.05986	0.00843595	0.100472	0.00746637	0.046601	0.00742931	0.077014	0.00262934	0.115043	0.00533069	-0.033416	0.00862168	-0.05986	0.00818535	-0.100472	0.00737111	-0.046601	0.00750555	0.120197	-0.077014	0.00251661	0.0280178	-0.115043	0.00556776	0.0548001	0.717066	0.777261	0.873343	-0.479822	-0.363528	-0.19538		0	0.036227	0.0128517	0.131923	0.0103727	0.195855	0.00588894	0.041156	0.00727208	0.094522	0.0275699	0.183518	0.0359401	-0.036227
asparagine	0.64881	0.62304	0.0132799	0.6261	0.0191863	0.61026	0.0344948	0.65601	0.00132578	0.66021	0.0110701	0.66168	0.0155861	0.02577	0.0133167	0.02271	0.0193993	0.03855	0.0343851	-0.0072	0.00152753	0.0130097	-0.0114	0.0115036	0.0593516	-0.01287	0.015695	0.0783175	0.949742	0.948335	0.922289	-0.074393	-0.0765319	-0.11671		0.628695	0.61941	0.00630664	0.60957	0.0222573	0.59979	0.0196279	0.63114	0.0116564	0.64305	0.0321168	0.63741	0.0120849	0.009285
aspartate	0.300105	0.28536	0.0140101	0.28287	0.0123752	0.28674	0.0188706	0.3033	0.00849583	0.31758	0.00848693	0.31992	0.00925747	0.014745	0.014	0.017235	0.0123423	0.013365	0.0187172	-0.003195	0.008544	0.130105	-0.017475	0.0085049	0.0160508	-0.019815	0.00907377	0.0514865	0.940851	0.890705	0.896287	-0.0879624	-0.166981	-0.157968		0.29871	0.2337	0.0114743	0.19491	0.0110584	0.13902	0.0061374	0.30339	0.0133452	0.37569	0.0204651	0.44424	0.0387357	0.06501
glucose	11.7761	10.5296	0.0710596	10.3785	0.0722962	9.61281	0.0829723	10.3919	0.0522347	9.95469	0.0703803	8.94222	0.0251363	1.24653	0.0706706	1.39767	0.0722242	2.16333	0.0830501	1.3842	0.0521632	0.0532811	1.82145	0.0703586	0.00189404	2.83392	0.0252389	0.000180291	1.01325	1.04257	1.07499	0.018987	0.0601455	0.104325		11.1742	9.88782	0.0455005	8.90424	0.118091	7.77462	0.105867	9.89256	0.191999	9.44793	0.259803	8.61051	0.191335	1.2864
glutamate	0.298611	0.304597	0.0149099	0.308104	0.0127941	0.323904	0.000983752	0.386857	0.00875187	0.515863	0.00535116	0.66985	0.0146058	-0.00598691	0.0150444	-0.00949321	0.0130128	-0.0252934	0.00057735	-0.0882468	0.0085049	0.0011949	-0.217253	0.00503322	<0.0001	-0.371239	0.0144684	<0.0001	0.787364	0.597259	0.483547	-0.344898	-0.743572	-1.04827		0.293307	0.324602	0.0250608	0.285204	0.00441942	0.31305	0.00672706	0.478836	0.0294662	0.791988	0.101488	1.28188	0.111835	-0.0312949
glutamine	1.24705	1.04222	0.00526215	1.01245	0.00497226	0.881585	0.0194065	1.02005	0.00836318	0.947538	0.00826904	0.815492	0.00940121	0.204831	0.005	0.2346	0.00493288	0.365469	0.0196554	0.227008	0.00818536	0.0165009	0.299515	0.0083865	0.000318662	0.431562	0.00929157	0.00637705	1.02174	1.06851	1.08105	0.0310297	0.0955997	0.112428		4.46217	4.28836	0.0188075	4.07783	0.0398782	3.8946	0.0404675	4.26113	0.028643	3.92675	0.102681	3.34119	0.117278	0.173804
glycine	0.203715	0.191595	0.0216626	0.199365	0.00985534	0.206355	0.0213598	0.23349	0.0187287	0.26823	0.0275644	0.292695	0.0294613	0.01212	0.0219621	0.00435	0.00986577	-0.00264	0.0215019	-0.029775	0.018735	0.0639809	-0.064515	0.0275015	0.0149702	-0.08898	0.0290517	0.0144086	0.82057	0.743261	0.705017	-0.285301	-0.428058	-0.50427		0.214357	0.16545	0.0104873	0.15543	0.00981248	0.140655	0.0173636	0.218355	0.00937041	0.24687	0.0213739	0.29016	0.028783	0.0489075
histidine	0.145845	0.136065	0.00326035	0.136245	0.0092382	0.123735	0.00430599	0.14124	0.00751787	0.13107	0.00532263	0.13581	0.00358224	0.00978	0.00360555	0.0096	0.00950438	0.02211	0.00458258	0.004605	0.00763763	0.335518	0.014775	0.00550757	0.474569	0.010035	0.00360555	0.0234905	0.96336	1.03948	0.911089	-0.0538527	0.0558658	-0.134336		0.141413	0.130605	0.00339454	0.130095	0.00490748	0.114465	0.000766763	0.132705	0.00630819	0.139995	0.0034483	0.146835	0.0058165	0.0108075
isoleucine	0.513315	0.47168	0.00296626	0.4637	0.00539853	0.43616	0.0057005	0.47043	0.00505507	0.47562	0.00761149	0.47329	0.00401444	0.041635	0.00321455	0.049615	0.00503322	0.077155	0.00556776	0.042885	0.005	0.652622	0.037695	0.00737111	0.0803712	0.040025	0.00404145	0.000765457	1.00266	0.974938	0.921549	0.00382836	-0.0366177	-0.117867		0.49425	0.46401	0.000825409	0.43279	0.00347823	0.39955	0.00354868	0.47508	0.00722826	0.47546	0.00125654	0.47374	0.00289719	0.03024
lactate	0	2.28549	0.158691	2.77772	0.164081	3.9986	0.134975	2.46373	0.150149	3.81753	0.0591082	6.36266	0.0721509	-2.28549	0.158595	-2.77772	0.164257	-3.9986	0.134968	-2.46373	0.150221	0.230979	-3.81753	0.0591973	0.000498603	-6.36266	0.0721943	<0.0001	0.927654	0.727622	0.628448	-0.108341	-0.458738	-0.670134		0	2.61497	0.149269	4.24331	0.169141	6.52071	0.0265451	2.79877	0.139526	3.97345	0.606391	5.52415	0.319744	-2.61497
leucine	0.616447	0.561865	0.00134978	0.551405	0.00842429	0.505195	0.0158254	0.5611	0.015691	0.573275	0.00654238	0.583295	0.00679866	0.0545825	0.00152753	0.0650425	0.0083865	0.111252	0.0156205	0.0553475	0.0155027	0.916824	0.0431725	0.0064291	0.0249708	0.0331525	0.00665833	0.00137398	1.00136	0.961851	0.866105	0.00196562	-0.056115	-0.207385		0.548175	0.48149	0.00908139	0.438085	0.0035925	0.38544	0.00488441	0.499205	0.00776734	0.49794	0.00909139	0.510145	0.00971382	0.066685
lysine	0.328635	0.31293	0.018559	0.3054	0.0199817	0.28911	0.00792733	0.29811	0.00734718	0.30819	0.00658006	0.32205	0.0124806	0.015705	0.0185831	0.023235	0.0198578	0.039525	0.0080829	0.030525	0.0070946	0.261553	0.020445	0.00650641	0.815869	0.006585	0.012741	0.0199494	1.04971	0.990947	0.897718	0.0699952	-0.01312	-0.155666		0.31464	0.31047	0.00714145	0.29295	0.00879931	0.25509	0.00505311	0.31935	0.0188443	0.3264	0.00925265	0.33195	0.011638	0.00417
methionine	0.139459	0.129627	0.00736424	0.1278	0.00525359	0.123218	0.00249109	0.124691	0.00723154	0.127664	0.0120084	0.128864	0.00236	0.00983182	0.00757188	0.0116591	0.00503322	0.0162409	0.00251661	0.0147682	0.0070946	0.450877	0.0117955	0.0120554	>0.9999	0.0105955	0.00208167	0.0397376	1.03959	1.00107	0.95619	0.056013	0.00154019	-0.0646301		0.147436	0.127991	0.00258257	0.120682	0.0116412	0.112691	0.009182	0.137973	0.00390362	0.144709	0.00684067	0.136336	0.00712069	0.0194455
myo-inositol	0.295987	0.2865	0.00652521	0.289755	0.00929084	0.281505	0.00563513	0.34464	0.00647943	0.383595	0.00727406	0.389325	0.00880188	0.0094875	0.00650641	0.0062325	0.00896289	0.0144825	0.00568624	-0.0486525	0.00602771	0.00034637	-0.0876075	0.00702377	0.00014096	-0.0933375	0.00907377	<0.0001	0.831302	0.755367	0.723059	-0.266555	-0.40475	-0.467814		0.267323	0.26739	0.00748259	0.271455	0.0082418	0.268545	0.000745335	0.308805	0.00819375	0.319635	0.0108877	0.31608	0.0129587	-6.75e-05
phenylalanine	0.123187	0.115845	0.00406312	0.113183	0.000846172	0.108158	0.0005837	0.111285	0.00436309	0.11025	0.00206963	0.111975	0.000417515	0.0073425	0.00416333	0.010005	0.001	0.01503	0.000577351	0.0119025	0.00458258	0.261746	0.0129375	0.002	0.0808001	0.0112125	0.00057735	0.00105757	1.04098	1.0266	0.965908	0.0579366	0.0378723	-0.050043		0.117034	0.121665	0.00333921	0.110723	0.000662509	0.101617	0.0016075	0.103553	0.00473711	0.100343	0.00172948	0.103988	0.00339387	-0.00463125
proline	0.18009	0.18744	0.0206681	0.19884	0.022998	0.19854	0.013881	0.1902	0.0235066	0.18798	0.00252214	0.2142	0.00568356	-0.00735	0.0210792	-0.01875	0.0229129	-0.01845	0.0140119	-0.01011	0.0234379	0.877065	-0.00789	0.00251661	0.442419	-0.03411	0.00585947	0.142102	0.985489	1.05777	0.926891	-0.0210884	0.0810288	-0.109529		0.20268	0.207	0.0258981	0.20346	0.00838949	0.2037	0.0122272	0.19512	0.0148421	0.19362	0.0170139	0.2211	0.0109569	-0.00432
pyruvate	0	0.052815	0.00620039	0.0956375	0.00713447	0.130793	0.00686045	0.0349532	0.00388954	0.0319064	0.000606121	0.0282924	0.0014898	-0.052815	0.00655744	-0.0956375	0.00702377	-0.130793	0.00665833	-0.0349532	0.00360555	0.0140745	-0.0319064	0.000577349	<0.0001	-0.0282924	0.0011547	<0.0001	1.51102	2.99744	4.62291	0.595521	1.58373	2.2088		0	0.0499543	0.00396152	0.0789597	0.00182498	0.11224	0.00172489	0.0277884	0.00111186	0.0157637	0.00398369	0.0112246	0.0035052	-0.0499543
serine	0.439963	0.416766	0.0182132	0.396826	0.0240086	0.365793	0.0213015	0.448787	0.0103207	0.434371	0.0144212	0.432844	0.0191272	0.0231961	0.0180831	0.0431362	0.0242693	0.0741692	0.0209523	-0.00882485	0.0101489	0.0556401	0.00559132	0.0142945	0.0814691	0.00711826	0.0192873	0.0151608	0.92865	0.913565	0.845092	-0.106793	-0.130421	-0.242819		0.463271	0.375494	0.0334308	0.310015	0.00710248	0.239281	0.00661827	0.399835	0.0360304	0.342979	0.0315144	0.309566	0.00114587	0.0877769
threonine	0.28917	0.27135	0.0125817	0.28056	0.0118432	0.26964	0.00974289	0.2892	0.0248752	0.29352	0.00273922	0.30804	0.0166221	0.01782	0.01249	0.00861	0.0120139	0.01953	0.00981495	-3e-05	0.0247588	0.323803	-0.00435	0.00264575	0.149087	-0.01887	0.0165227	0.0259396	0.938278	0.955846	0.875341	-0.0919126	-0.0651495	-0.192083		0.299745	0.2826	0.00683111	0.26313	0.0102325	0.26286	0.00559257	0.29403	0.0107032	0.30921	0.0144733	0.32514	0.0186954	0.017145
tryptophan	0.0672075	0.070665	0.00700677	0.058815	0.00399183	0.06447	0.00496987	0.064425	0.00858903	0.06396	0.00605486	0.06648	0.00447322	-0.0034575	0.0070946	0.0083925	0.00404145	0.0027375	0.0051316	0.0027825	0.0085049	0.401207	0.0032475	0.00608276	0.250127	0.0007275	0.00416333	0.62783	1.09686	0.919559	0.969765	0.133375	-0.120986	-0.0442924		0.0707625	0.07239	0.0126058	0.06204	0.00318654	0.06897	0.0103171	0.070575	0.00407848	0.06876	0.00685907	0.062835	0.0110945	-0.0016275
tyrosine	0.13842	0.129743	0.00647665	0.126105	0.000856873	0.12015	0.000958035	0.124283	0.00171389	0.132982	0.00396373	0.133208	0.000345896	0.0086775	0.00680686	0.012315	0.00057735	0.01827	0.0011547	0.0141375	0.00173205	0.258771	0.0054375	0.00404145	0.0474206	0.0052125	0	<0.0001	1.04393	0.948283	0.901976	0.062028	-0.0766109	-0.148839		0.121725	0.119423	0.00416039	0.106718	0.00542306	0.093885	0.00355018	0.116947	0.00269722	0.11886	0.00379139	0.12126	0.00323032	0.0023025
valine	0.212572	0.192505	0.0022878	0.185565	0.00292665	0.17297	0.00211502	0.19466	0.0020388	0.198945	0.00661002	0.202	0.00268665	0.0200675	0.002	0.0270075	0.00305505	0.0396025	0.0023094	0.0179125	0.002	0.287864	0.0136275	0.00650641	0.0324998	0.0105725	0.00251661	0.000124434	0.988929	0.932745	0.856287	-0.0160605	-0.100445	-0.223833		0.20913	0.187505	0.000960742	0.171355	0.00332798	0.14934	0.00148863	0.194675	0.00142384	0.19922	0.00292674	0.203815	0.00166123	0.021625
[truncated: 26 more columns]

## Sheet: extracellular metabolites 2
LC/MS analysis of extracellular metabolites of untreated and Hla-treated cells
Average ratios of normalized intensities (metabolite vs. internal standard)
p-values in red indicate statistical significance (alpha = 0.05; corrected for multiple comparisons using the Holm-Sidak method)
	S9							16HBE14o-
	Hla							Hla
	30 min	StdDev	60 min	StdDev	120 min	StdDev		30 min	StdDev	p-value (vs S9)	60 min	StdDev	p-value (vs S9)	120 min	StdDev	p-value (vs S9)
ADP	0.0156253	0.00237622	0.0331283	0.000887558	0.0563123	0.00707433		0.0833	0.0190266	0.00362522	0.179042	0.0235239	0.000426666	0.170002	0.0423741	0.0101553
AMP	0.00471833	0.000521088	0.008306	0.000551343	0.0177043	0.00350413		0.0113937	0.0037274	0.0372194	0.025805	0.00499628	0.00381278	0.0227653	0.00302333	0.131135
CDP	0.00130267	7.68136e-05	0.00271133	0.000311118	0.00625067	0.00073817		0.00527433	0.00112651	0.0036707	0.0123813	0.000521423	<0.0001	0.0192887	0.00342307	0.00297586
Frc-1 6-bP	0.00104567	8.35604e-05	0.00145967	0.000127445	0.00221867	0.000130374		0.003143	0.000900415	0.0159013	0.008907	0.00159406	0.001283	0.0135407	0.00198518	0.000594193
GDP	0.00118367	0.00126056	0.00487433	0.000247819	0.0115133	0.0010096		0.00849233	0.0016385	0.0036028	0.022461	0.00315087	0.0006482	0.03135	0.00607978	0.00507408
GSSG	0.001332	0.00012356	0.00178933	0.000140008	0.002741	0.000250178		0.0154553	0.00387079	0.0032133	0.0277883	0.000407432	<0.0001	0.0271503	0.00504402	0.00111353
NAD+	0.000266667	3.90043e-05	0.000422	0.000269139	0.00065	6.12862e-05		0.000895	0.00076648	0.229161	0.00306833	0.000321612	0.000397978	0.00353367	0.00091693	0.00556133
Rib-5-P	0.000459667	0.000118027	0.000831667	6.90096e-05	0.00197467	0.000243562		0.00155133	0.000386228	0.00943452	0.002931	0.000214105	<0.0001	0.00505433	0.000753197	0.00252752
UDP	0.007071	0.00105054	0.0144793	0.000490135	0.0246783	0.00374933		0.0273977	0.00692421	0.00734866	0.0553877	0.00781843	0.000827863	0.059909	0.0133361	0.0116471
